# Supplementary material for: The Relationship Between Familial Functioning and Social Media Use Among Children with Depression and Attention Deficit Hyperactivity Disorder: A Comparative Study with Healthy Controls
Source: Children (Basel). 2025 Jul 9;12(7):906. doi: 10.3390/children12070906 (PMC12294095; doi:10.3390/children12070906)
Supplement: Supplementary file 1 [file children-12-00906-s001.zip]

Archive with 1 entries (1 files):
- children-3737734-supplementary.pdf
